# Supplementary material for: Hygiene Practices and Early Childhood Development in the East Asia-Pacific Region: A Cross-Sectional Analysis
Source: Int J Environ Res Public Health. 2023 Feb 4;20(4):2798. doi: 10.3390/ijerph20042798 (PMC9957383; doi:10.3390/ijerph20042798)
Supplement: Supplementary file 1 [file ijerph-20-02798-s001.zip]

Archive with 1 entries (1 files):
- ijerph-2065757-supplementary.pdf
